# Supplementary material for: Potential of a Bead-Based Multiplex Assay for SARS-CoV-2 Antibody Detection
Source: Biology (Basel). 2024 Apr 18;13(4):273. doi: 10.3390/biology13040273 (PMC11047883; doi:10.3390/biology13040273)
Supplement: Supplementary file 1 [file biology-13-00273-s001.zip]

Archive with 1 entries (1 files):
- biology-2927437-supplementary.pdf
